# Supplementary material for: Design and Activity Evaluation of Berberine-Loaded Dual pH and Enzyme-Sensitive Colon-Targeting Microparticles
Source: Pharmaceutics. 2025 Jun 13;17(6):778. doi: 10.3390/pharmaceutics17060778 (PMC12196873; doi:10.3390/pharmaceutics17060778)
Supplement: Supplementary file 1 [file pharmaceutics-17-00778-s001.zip]

Archive with 1 entries (1 files):
- pharmaceutics-3640269-supplementary.pdf
